# Supplementary material for: Definition and surgical timing in cauda equina syndrome–An updated systematic review
Source: PLoS One. 2023 May 4;18(5):e0285006. doi: 10.1371/journal.pone.0285006 (PMC10159340; doi:10.1371/journal.pone.0285006)
Supplement: S1 Data — (XLSX) [file pone.0285006.s003.xlsx]

## Sheet: ESM1
Study_ID	Year	Time_table	Time_dicot	Timing_from	Defined_CES	Saddle_anaestheisa	LowerLimb_weakness	LowerLimb_sensory	Lower_back_pain	Sexual_dysfunction	Urinary_dysfunction	Bowel__dysfunction	Loss_of_rectal_tone	Sciatica	Used_guidelines	Which_guidelines	Included_timing_details	Defined_timing_from_symptoms	Urinary_symptoms	Saddle_anesthesia	LBP	Bowel_dysfunction	Lower_limb_weakness	Lower_limb_sensory	Sexual_symptom	Number_of_operated_CES_patients	Number_of_symptoms
1	2016	5	1	0	0	#NULL!	#NULL!	#NULL!	#NULL!	#NULL!	#NULL!	#NULL!	#NULL!	#NULL!	#NULL!	#NULL!	1	0	#NULL!	#NULL!	#NULL!	#NULL!	#NULL!	#NULL!	#NULL!	12	#NULL!
2	2020	6	1	0	1	0	0	1	0	0	1	0	1	0	0	#NULL!	0	#NULL!	#NULL!	#NULL!	#NULL!	#NULL!	#NULL!	#NULL!	#NULL!	34	3
3	2021	6	1	5	1	1	1	1	0	0	0	0	0	0	0	#NULL!	1	0	#NULL!	#NULL!	#NULL!	#NULL!	#NULL!	#NULL!	#NULL!	162	3
4	2016	5	1	1	1	1	1	1	1	0	1	0	0	0	0	#NULL!	1	0	#NULL!	#NULL!	#NULL!	#NULL!	#NULL!	#NULL!	#NULL!	25	5
5	2016	5	1	1	1	1	1	1	1	0	1	1	0	0	0	#NULL!	1	1	1	1	1	1	1	1	0	45	6
6	2020	6	1	6	0	#NULL!	#NULL!	#NULL!	#NULL!	#NULL!	#NULL!	#NULL!	#NULL!	#NULL!	#NULL!	#NULL!	1	0	#NULL!	#NULL!	#NULL!	#NULL!	#NULL!	#NULL!	#NULL!	11	#NULL!
7	2018	6	1	0	1	1	0	0	0	1	1	0	1	0	0	#NULL!	0	#NULL!	#NULL!	#NULL!	#NULL!	#NULL!	#NULL!	#NULL!	#NULL!	33	4
8	2019	6	1	1	1	#NULL!	#NULL!	#NULL!	#NULL!	#NULL!	#NULL!	#NULL!	#NULL!	#NULL!	1	1	1	1	1	0	0	0	0	0	0	22	#NULL!
9	2016	5	1	1	1	1	0	1	1	0	0	0	1	1	0	#NULL!	1	0	#NULL!	#NULL!	#NULL!	#NULL!	#NULL!	#NULL!	#NULL!	18	5
10	2019	6	1	2	1	#NULL!	#NULL!	#NULL!	#NULL!	#NULL!	#NULL!	#NULL!	#NULL!	#NULL!	1	1	0	#NULL!	#NULL!	#NULL!	#NULL!	#NULL!	#NULL!	#NULL!	#NULL!	695	#NULL!
11	2020	6	1	0	1	#NULL!	#NULL!	#NULL!	#NULL!	#NULL!	#NULL!	#NULL!	#NULL!	#NULL!	1	2	0	#NULL!	#NULL!	#NULL!	#NULL!	#NULL!	#NULL!	#NULL!	#NULL!	21	#NULL!
12	2020	6	1	0	1	#NULL!	#NULL!	#NULL!	#NULL!	#NULL!	#NULL!	#NULL!	#NULL!	#NULL!	1	3	0	#NULL!	#NULL!	#NULL!	#NULL!	#NULL!	#NULL!	#NULL!	#NULL!	14	#NULL!
13	2018	6	1	1	1	#NULL!	#NULL!	#NULL!	#NULL!	#NULL!	#NULL!	#NULL!	#NULL!	#NULL!	1	3	1	0	#NULL!	#NULL!	#NULL!	#NULL!	#NULL!	#NULL!	#NULL!	136	6
14	2020	6	1	0	1	#NULL!	#NULL!	#NULL!	#NULL!	#NULL!	#NULL!	#NULL!	#NULL!	#NULL!	1	3	0	#NULL!	#NULL!	#NULL!	#NULL!	#NULL!	#NULL!	#NULL!	#NULL!	17	#NULL!
15	2021	6	1	1	1	#NULL!	#NULL!	#NULL!	#NULL!	#NULL!	#NULL!	#NULL!	#NULL!	#NULL!	1	2	0	#NULL!	#NULL!	#NULL!	#NULL!	#NULL!	#NULL!	#NULL!	#NULL!	198	#NULL!
16	2018	6	1	0	1	#NULL!	#NULL!	#NULL!	#NULL!	#NULL!	#NULL!	#NULL!	#NULL!	#NULL!	1	2	1	0	#NULL!	#NULL!	#NULL!	#NULL!	#NULL!	#NULL!	#NULL!	84	#NULL!
17	2019	6	1	3	0	#NULL!	#NULL!	#NULL!	#NULL!	#NULL!	#NULL!	#NULL!	#NULL!	#NULL!	#NULL!	#NULL!	1	0	#NULL!	#NULL!	#NULL!	#NULL!	#NULL!	#NULL!	#NULL!	20924	#NULL!
18	2018	6	1	2	1	1	0	0	0	0	1	0	1	0	0	#NULL!	1	0	#NULL!	#NULL!	#NULL!	#NULL!	#NULL!	#NULL!	#NULL!	32	3
19	2021	6	1	1	1	#NULL!	#NULL!	#NULL!	#NULL!	#NULL!	#NULL!	#NULL!	#NULL!	#NULL!	1	2	1	1	1	1	0	1	1	1	1	19	#NULL!
20	2020	6	1	0	1	#NULL!	#NULL!	#NULL!	#NULL!	#NULL!	#NULL!	#NULL!	#NULL!	#NULL!	1	3	0	#NULL!	#NULL!	#NULL!	#NULL!	#NULL!	#NULL!	#NULL!	#NULL!	34	#NULL!
21	2021	6	1	1	1	0	0	0	0	0	1	1	0	0	0	#NULL!	1	1	1	0	0	1	0	0	0	6	2
22	2017	6	1	1	1	1	0	0	0	1	1	1	1	0	0	#NULL!	1	1	1	1	0	1	0	0	1	60	5
23	2017	6	1	4	1	1	0	0	1	1	1	1	0	1	0	#NULL!	1	0	#NULL!	#NULL!	#NULL!	#NULL!	#NULL!	#NULL!	#NULL!	75	6
24	2017	6	1	4	1	1	0	0	1	1	1	1	0	0	0	#NULL!	1	0	#NULL!	#NULL!	#NULL!	#NULL!	#NULL!	#NULL!	#NULL!	48	5
25	2017	6	1	4	1	1	0	1	0	1	1	1	0	0	0	#NULL!	1	0	#NULL!	#NULL!	#NULL!	#NULL!	#NULL!	#NULL!	#NULL!	37	5
26	2020	6	1	4	1	1	0	1	0	1	1	1	0	0	0	#NULL!	1	1	1	1	1	1	0	0	0	15	5
27	2015	5	0	0	1	#NULL!	#NULL!	#NULL!	#NULL!	#NULL!	#NULL!	#NULL!	#NULL!	#NULL!	1	6	0	#NULL!	#NULL!	#NULL!	#NULL!	#NULL!	#NULL!	#NULL!	#NULL!	16	#NULL!
28	2019	6	1	0	1	#NULL!	#NULL!	#NULL!	#NULL!	#NULL!	#NULL!	#NULL!	#NULL!	#NULL!	1	2	0	#NULL!	#NULL!	#NULL!	#NULL!	#NULL!	#NULL!	#NULL!	#NULL!	22	#NULL!
29	2017	6	1	0	1	1	0	1	0	1	1	1	0	0	0	#NULL!	0	#NULL!	#NULL!	#NULL!	#NULL!	#NULL!	#NULL!	#NULL!	#NULL!	30	5
30	2021	6	1	0	1	#NULL!	#NULL!	#NULL!	#NULL!	#NULL!	#NULL!	#NULL!	#NULL!	#NULL!	1	4	0	#NULL!	#NULL!	#NULL!	#NULL!	#NULL!	#NULL!	#NULL!	#NULL!	2362	#NULL!
31	2016	5	1	0	1	1	1	0	1	0	1	0	0	0	0	#NULL!	1	0	#NULL!	#NULL!	#NULL!	#NULL!	#NULL!	#NULL!	#NULL!	15	4
32	2021	6	1	0	0	#NULL!	#NULL!	#NULL!	#NULL!	#NULL!	#NULL!	#NULL!	#NULL!	#NULL!	#NULL!	#NULL!	0	#NULL!	#NULL!	#NULL!	#NULL!	#NULL!	#NULL!	#NULL!	#NULL!	16	#NULL!
33	2020	6	1	1	1	0	0	0	0	0	1	0	0	0	0	#NULL!	1	1	1	0	0	1	0	0	0	12	1
34	2017	6	1	0	0	#NULL!	#NULL!	#NULL!	#NULL!	#NULL!	#NULL!	#NULL!	#NULL!	#NULL!	#NULL!	#NULL!	1	0	#NULL!	#NULL!	#NULL!	#NULL!	#NULL!	#NULL!	#NULL!	4066	#NULL!
35	2019	6	1	1	1	0	1	1	1	0	1	0	1	0	0	#NULL!	1	1	1	0	1	1	1	1	0	33	5
36	2019	6	1	0	1	1	0	0	0	0	0	0	1	0	0	#NULL!	0	#NULL!	#NULL!	#NULL!	#NULL!	#NULL!	#NULL!	#NULL!	#NULL!	92	2
37	2021	6	1	6	0	#NULL!	#NULL!	#NULL!	#NULL!	#NULL!	#NULL!	#NULL!	#NULL!	#NULL!	#NULL!	#NULL!	1	0	#NULL!	#NULL!	#NULL!	#NULL!	#NULL!	#NULL!	#NULL!	35	#NULL!
38	2017	6	1	0	0	#NULL!	#NULL!	#NULL!	#NULL!	#NULL!	#NULL!	#NULL!	#NULL!	#NULL!	#NULL!	#NULL!	1	0	#NULL!	#NULL!	#NULL!	#NULL!	#NULL!	#NULL!	#NULL!	11	#NULL!
39	2021	6	1	0	1	#NULL!	#NULL!	#NULL!	#NULL!	#NULL!	#NULL!	#NULL!	#NULL!	#NULL!	1	2	1	0	#NULL!	#NULL!	#NULL!	#NULL!	#NULL!	#NULL!	#NULL!	43	#NULL!
40	2014	5	0	1	1	0	0	0	0	0	0	0	1	0	0	#NULL!	1	1	1	0	0	0	0	0	0	14	1
41	2006	4	0	1	0	#NULL!	#NULL!	#NULL!	#NULL!	#NULL!	#NULL!	#NULL!	#NULL!	#NULL!	#NULL!	#NULL!	1	0	#NULL!	#NULL!	#NULL!	#NULL!	#NULL!	#NULL!	#NULL!	19	#NULL!
42	2002	3	0	1	1	0	0	0	0	0	1	0	0	0	0	#NULL!	1	0	#NULL!	#NULL!	#NULL!	#NULL!	#NULL!	#NULL!	#NULL!	22	1
43	2001	3	0	1	0	#NULL!	#NULL!	#NULL!	#NULL!	#NULL!	#NULL!	#NULL!	#NULL!	#NULL!	#NULL!	#NULL!	1	0	#NULL!	#NULL!	#NULL!	#NULL!	#NULL!	#NULL!	#NULL!	14	#NULL!
44	2011	5	0	1	1	1	0	0	0	0	1	0	0	0	0	#NULL!	1	0	#NULL!	#NULL!	#NULL!	#NULL!	#NULL!	#NULL!	#NULL!	50	2
45	2009	4	0	1	1	0	0	0	0	0	1	0	0	0	0	#NULL!	1	1	1	0	0	0	0	0	0	8	1
46	2013	5	0	1	0	#NULL!	#NULL!	#NULL!	#NULL!	#NULL!	#NULL!	#NULL!	#NULL!	#NULL!	#NULL!	#NULL!	1	0	#NULL!	#NULL!	#NULL!	#NULL!	#NULL!	#NULL!	#NULL!	18	#NULL!
47	1991	1	0	1	1	0	1	0	0	0	1	0	0	0	0	#NULL!	1	1	1	0	0	0	1	0	0	54	2
48	2001	3	0	1	1	1	1	1	0	0	1	0	1	0	0	#NULL!	1	0	#NULL!	#NULL!	#NULL!	#NULL!	#NULL!	#NULL!	#NULL!	5	5
49	2003	3	0	0	1	0	0	0	0	0	1	0	1	0	0	#NULL!	1	1	1	1	0	0	0	0	0	20	2
50	2007	4	0	1	1	0	0	0	0	0	0	0	1	0	0	#NULL!	1	0	#NULL!	#NULL!	#NULL!	#NULL!	#NULL!	#NULL!	#NULL!	56	1
51	1999	2	0	1	0	#NULL!	#NULL!	#NULL!	#NULL!	#NULL!	#NULL!	#NULL!	#NULL!	#NULL!	#NULL!	#NULL!	1	0	#NULL!	#NULL!	#NULL!	#NULL!	#NULL!	#NULL!	#NULL!	19	#NULL!
52	2004	3	0	1	0	#NULL!	#NULL!	#NULL!	#NULL!	#NULL!	#NULL!	#NULL!	#NULL!	#NULL!	#NULL!	#NULL!	1	0	#NULL!	#NULL!	#NULL!	#NULL!	#NULL!	#NULL!	#NULL!	45	#NULL!
53	2009	4	0	1	1	1	0	0	0	0	1	0	0	0	0	#NULL!	1	0	#NULL!	#NULL!	#NULL!	#NULL!	#NULL!	#NULL!	#NULL!	31	2
54	2007	4	0	1	1	0	0	0	0	0	0	0	0	0	0	#NULL!	1	0	#NULL!	#NULL!	#NULL!	#NULL!	#NULL!	#NULL!	#NULL!	33	0
55	2008	4	0	1	1	0	0	0	0	0	1	0	0	0	0	#NULL!	1	0	#NULL!	#NULL!	#NULL!	#NULL!	#NULL!	#NULL!	#NULL!	8	1
56	2011	5	0	1	0	#NULL!	#NULL!	#NULL!	#NULL!	#NULL!	#NULL!	#NULL!	#NULL!	#NULL!	#NULL!	#NULL!	1	0	#NULL!	#NULL!	#NULL!	#NULL!	#NULL!	#NULL!	#NULL!	8	#NULL!
57	1993	1	0	1	1	0	0	0	0	0	1	0	0	0	0	#NULL!	1	0	#NULL!	#NULL!	#NULL!	#NULL!	#NULL!	#NULL!	#NULL!	14	1
58	2000	2	0	1	1	0	0	0	0	0	1	0	0	0	0	#NULL!	1	0	#NULL!	#NULL!	#NULL!	#NULL!	#NULL!	#NULL!	#NULL!	44	1
59	2014	5	0	1	0	#NULL!	#NULL!	#NULL!	#NULL!	#NULL!	#NULL!	#NULL!	#NULL!	#NULL!	#NULL!	#NULL!	1	1	#NULL!	#NULL!	#NULL!	#NULL!	#NULL!	#NULL!	#NULL!	144	#NULL!
60	2008	4	0	1	1	0	0	0	0	0	1	0	0	0	0	#NULL!	1	0	#NULL!	#NULL!	#NULL!	#NULL!	#NULL!	#NULL!	#NULL!	5	1
61	2015	5	0	1	1	0	0	0	0	0	1	0	0	0	0	#NULL!	1	0	#NULL!	#NULL!	#NULL!	#NULL!	#NULL!	#NULL!	#NULL!	200	3
62	2014	5	0	1	0	#NULL!	#NULL!	#NULL!	#NULL!	#NULL!	#NULL!	#NULL!	#NULL!	#NULL!	#NULL!	#NULL!	1	0	#NULL!	#NULL!	#NULL!	#NULL!	#NULL!	#NULL!	#NULL!	10	#NULL!
63	2014	5	0	1	0	#NULL!	#NULL!	#NULL!	#NULL!	#NULL!	#NULL!	#NULL!	#NULL!	#NULL!	#NULL!	#NULL!	1	0	#NULL!	#NULL!	#NULL!	#NULL!	#NULL!	#NULL!	#NULL!	8	#NULL!
64	2011	5	0	1	1	0	0	0	0	0	1	0	0	0	0	#NULL!	1	0	#NULL!	#NULL!	#NULL!	#NULL!	#NULL!	#NULL!	#NULL!	40	1
65	2014	5	0	1	0	#NULL!	#NULL!	#NULL!	#NULL!	#NULL!	#NULL!	#NULL!	#NULL!	#NULL!	#NULL!	#NULL!	1	0	#NULL!	#NULL!	#NULL!	#NULL!	#NULL!	#NULL!	#NULL!	68	#NULL!
66	2003	3	0	1	1	0	0	0	0	0	1	0	0	0	0	#NULL!	1	1	1	0	0	0	0	0	0	8	1
67	2014	5	0	0	0	#NULL!	#NULL!	#NULL!	#NULL!	#NULL!	#NULL!	#NULL!	#NULL!	#NULL!	#NULL!	#NULL!	0	#NULL!	#NULL!	#NULL!	#NULL!	#NULL!	#NULL!	#NULL!	#NULL!	12	#NULL!
68	2008	4	0	0	0	#NULL!	#NULL!	#NULL!	#NULL!	#NULL!	#NULL!	#NULL!	#NULL!	#NULL!	#NULL!	#NULL!	0	#NULL!	#NULL!	#NULL!	#NULL!	#NULL!	#NULL!	#NULL!	#NULL!	6	#NULL!
69	2006	4	0	5	1	#NULL!	#NULL!	#NULL!	#NULL!	#NULL!	#NULL!	#NULL!	#NULL!	#NULL!	1	5	1	0	#NULL!	#NULL!	#NULL!	#NULL!	#NULL!	#NULL!	#NULL!	19	#NULL!
70	2010	4	0	5	0	#NULL!	#NULL!	#NULL!	#NULL!	#NULL!	#NULL!	#NULL!	#NULL!	#NULL!	#NULL!	#NULL!	1	0	#NULL!	#NULL!	#NULL!	#NULL!	#NULL!	#NULL!	#NULL!	8	#NULL!
71	2012	5	0	5	1	#NULL!	#NULL!	#NULL!	#NULL!	#NULL!	#NULL!	#NULL!	#NULL!	#NULL!	1	5	1	0	#NULL!	#NULL!	#NULL!	#NULL!	#NULL!	#NULL!	#NULL!	7	#NULL!
72	2011	5	0	3	1	#NULL!	#NULL!	#NULL!	#NULL!	#NULL!	#NULL!	#NULL!	#NULL!	#NULL!	1	4	1	0	#NULL!	#NULL!	#NULL!	#NULL!	#NULL!	#NULL!	#NULL!	1589	#NULL!
73	2006	4	0	3	0	#NULL!	#NULL!	#NULL!	#NULL!	#NULL!	#NULL!	#NULL!	#NULL!	#NULL!	#NULL!	#NULL!	1	0	#NULL!	#NULL!	#NULL!	#NULL!	#NULL!	#NULL!	#NULL!	20	#NULL!
74	2010	4	0	6	1	1	1	0	1	1	1	1	0	1	0	#NULL!	1	1	1	1	1	1	1	0	1	39	7
75	2002	3	0	0	0	#NULL!	#NULL!	#NULL!	#NULL!	#NULL!	#NULL!	#NULL!	#NULL!	#NULL!	#NULL!	#NULL!	0	#NULL!	#NULL!	#NULL!	#NULL!	#NULL!	#NULL!	#NULL!	#NULL!	#NULL!	#NULL!
76	2014	5	0	0	0	#NULL!	#NULL!	#NULL!	#NULL!	#NULL!	#NULL!	#NULL!	#NULL!	#NULL!	#NULL!	#NULL!	0	#NULL!	#NULL!	#NULL!	#NULL!	#NULL!	#NULL!	#NULL!	#NULL!	#NULL!	#NULL!
77	2012	5	0	6	1	1	0	0	0	0	0	0	1	0	0	#NULL!	1	0	#NULL!	#NULL!	#NULL!	#NULL!	#NULL!	#NULL!	#NULL!	28	2
78	1995	1	0	0	0	#NULL!	#NULL!	#NULL!	#NULL!	#NULL!	#NULL!	#NULL!	#NULL!	#NULL!	#NULL!	#NULL!	0	#NULL!	#NULL!	#NULL!	#NULL!	#NULL!	#NULL!	#NULL!	#NULL!	5	#NULL!
79	2004	3	0	0	1	0	0	0	1	1	1	1	0	1	0	#NULL!	0	#NULL!	#NULL!	#NULL!	#NULL!	#NULL!	#NULL!	#NULL!	#NULL!	5	5
80	2003	3	0	0	0	#NULL!	#NULL!	#NULL!	#NULL!	#NULL!	#NULL!	#NULL!	#NULL!	#NULL!	#NULL!	#NULL!	0	#NULL!	#NULL!	#NULL!	#NULL!	#NULL!	#NULL!	#NULL!	#NULL!	#NULL!	#NULL!
81	2008	4	0	3	1	1	0	0	1	0	0	1	0	1	0	#NULL!	1	1	0	0	1	1	0	1	0	70	4
82	2011	5	0	0	1	1	0	0	0	0	1	0	1	0	0	#NULL!	0	#NULL!	#NULL!	#NULL!	#NULL!	#NULL!	#NULL!	#NULL!	#NULL!	3	3
83	2010	4	0	0	1	0	1	1	0	1	1	0	1	0	0	#NULL!	0	#NULL!	#NULL!	#NULL!	#NULL!	#NULL!	#NULL!	#NULL!	#NULL!	5	5
84	2011	5	0	0	1	0	0	0	0	0	1	1	0	0	0	#NULL!	0	#NULL!	#NULL!	#NULL!	#NULL!	#NULL!	#NULL!	#NULL!	#NULL!	23	2
85	2012	5	0	0	1	0	1	1	1	0	1	1	1	1	0	#NULL!	1	0	#NULL!	#NULL!	#NULL!	#NULL!	#NULL!	#NULL!	#NULL!	10	7
86	2000	2	0	0	0	#NULL!	#NULL!	#NULL!	#NULL!	#NULL!	#NULL!	#NULL!	#NULL!	#NULL!	#NULL!	#NULL!	0	#NULL!	#NULL!	#NULL!	#NULL!	#NULL!	#NULL!	#NULL!	#NULL!	13	#NULL!
87	2014	5	0	0	1	#NULL!	#NULL!	#NULL!	#NULL!	#NULL!	#NULL!	#NULL!	#NULL!	#NULL!	1	4	0	#NULL!	#NULL!	#NULL!	#NULL!	#NULL!	#NULL!	#NULL!	#NULL!	11207	#NULL!
88	1998	2	0	0	0	#NULL!	#NULL!	#NULL!	#NULL!	#NULL!	#NULL!	#NULL!	#NULL!	#NULL!	#NULL!	#NULL!	0	#NULL!	#NULL!	#NULL!	#NULL!	#NULL!	#NULL!	#NULL!	#NULL!	#NULL!	#NULL!
89	2012	5	0	0	0	#NULL!	#NULL!	#NULL!	#NULL!	#NULL!	#NULL!	#NULL!	#NULL!	#NULL!	#NULL!	#NULL!	0	#NULL!	#NULL!	#NULL!	#NULL!	#NULL!	#NULL!	#NULL!	#NULL!	7	#NULL!
90	2015	5	0	1	0	#NULL!	#NULL!	#NULL!	#NULL!	#NULL!	#NULL!	#NULL!	#NULL!	#NULL!	#NULL!	#NULL!	0	#NULL!	#NULL!	#NULL!	#NULL!	#NULL!	#NULL!	#NULL!	#NULL!	5	#NULL!
91	2010	4	0	0	1	1	1	1	0	1	1	1	1	0	0	#NULL!	0	#NULL!	#NULL!	#NULL!	#NULL!	#NULL!	#NULL!	#NULL!	#NULL!	#NULL!	7
92	2004	3	0	0	0	#NULL!	#NULL!	#NULL!	#NULL!	#NULL!	#NULL!	#NULL!	#NULL!	#NULL!	#NULL!	#NULL!	0	#NULL!	#NULL!	#NULL!	#NULL!	#NULL!	#NULL!	#NULL!	#NULL!	#NULL!	#NULL!
93	2009	4	0	0	0	#NULL!	#NULL!	#NULL!	#NULL!	#NULL!	#NULL!	#NULL!	#NULL!	#NULL!	#NULL!	#NULL!	0	#NULL!	#NULL!	#NULL!	#NULL!	#NULL!	#NULL!	#NULL!	#NULL!	20	#NULL!
94	1990	1	0	0	0	#NULL!	#NULL!	#NULL!	#NULL!	#NULL!	#NULL!	#NULL!	#NULL!	#NULL!	#NULL!	#NULL!	0	#NULL!	#NULL!	#NULL!	#NULL!	#NULL!	#NULL!	#NULL!	#NULL!	5	#NULL!
95	2016	5	1	0	0	#NULL!	#NULL!	#NULL!	#NULL!	#NULL!	#NULL!	#NULL!	#NULL!	#NULL!	#NULL!	#NULL!	0	#NULL!	#NULL!	#NULL!	#NULL!	#NULL!	#NULL!	#NULL!	#NULL!	#NULL!	#NULL!
96	1993	1	0	0	1	1	0	0	0	0	1	1	1	0	0	#NULL!	0	#NULL!	#NULL!	#NULL!	#NULL!	#NULL!	#NULL!	#NULL!	#NULL!	6	4
97	2022	6	1	1	1	#NULL!	#NULL!	#NULL!	#NULL!	#NULL!	#NULL!	#NULL!	#NULL!	#NULL!	#NULL!	3	1	1	1	1	1	1	1	1	1	278	8
98	2022	6	1	3	1	1	1	0	0	0	1	1	0	0	0	#NULL!	1	0	#NULL!	#NULL!	#NULL!	#NULL!	#NULL!	#NULL!	#NULL!	14	4
99	2021	6	1	1	1	0	0	0	0	1	1	0	1	0	0	#NULL!	1	1	1	0	0	0	0	0	1	50	3
100	2022	6	1	0	1	1	1	0	0	0	1	1	0	0	0	#NULL!	1	0	#NULL!	#NULL!	#NULL!	#NULL!	#NULL!	#NULL!	#NULL!	263	4
101	2021	6	1	0	0	#NULL!	#NULL!	#NULL!	#NULL!	#NULL!	#NULL!	#NULL!	#NULL!	#NULL!	#NULL!	#NULL!	0	#NULL!	#NULL!	#NULL!	#NULL!	#NULL!	#NULL!	#NULL!	#NULL!	117	#NULL!
102	2022	6	1	0	1	0	0	0	0	0	1	0	0	0	0	#NULL!	0	#NULL!	#NULL!	#NULL!	#NULL!	#NULL!	#NULL!	#NULL!	#NULL!	81	#NULL!
103	2021	6	1	0	1	0	1	1	0	0	0	0	0	0	0	#NULL!	0	#NULL!	#NULL!	#NULL!	#NULL!	#NULL!	#NULL!	#NULL!	#NULL!	93	2
104	2021	6	1	0	0	#NULL!	#NULL!	#NULL!	#NULL!	#NULL!	#NULL!	#NULL!	#NULL!	#NULL!	#NULL!	4	0	#NULL!	#NULL!	#NULL!	#NULL!	#NULL!	#NULL!	#NULL!	#NULL!	5607	#NULL!
105	2022	6	1	0	0	#NULL!	#NULL!	#NULL!	#NULL!	#NULL!	#NULL!	#NULL!	#NULL!	#NULL!	#NULL!	#NULL!	0	#NULL!	#NULL!	#NULL!	#NULL!	#NULL!	#NULL!	#NULL!	#NULL!	86	#NULL!
106	2022	6	1	0	1	1	1	1	0	1	1	1	0	0	0	#NULL!	0	#NULL!	#NULL!	#NULL!	#NULL!	#NULL!	#NULL!	#NULL!	#NULL!	140	6
107	2022	6	1	3	0	#NULL!	#NULL!	#NULL!	#NULL!	#NULL!	#NULL!	#NULL!	#NULL!	#NULL!	0	4	1	0	#NULL!	#NULL!	#NULL!	#NULL!	#NULL!	#NULL!	#NULL!	1500	#NULL!
108	2022	6	1	7	1	1	0	0	0	0	1	1	1	0	0	#NULL!	1	#NULL!	#NULL!	#NULL!	#NULL!	#NULL!	#NULL!	#NULL!	#NULL!	13	#NULL!
109	2022	6	1	3	1	1	0	1	1	1	1	1	0	1	0	4	1	0	#NULL!	#NULL!	#NULL!	#NULL!	#NULL!	#NULL!	#NULL!	149	7
110	2022	6	1	0	0	#NULL!	#NULL!	#NULL!	#NULL!	#NULL!	#NULL!	#NULL!	#NULL!	#NULL!	#NULL!	#NULL!	0	#NULL!	#NULL!	#NULL!	#NULL!	#NULL!	#NULL!	#NULL!	#NULL!	10	#NULL!
